# Supplementary material for: Design and synthesis of bioactive Ru(ii) complexes: antibacterial activity, biocompatibility and biomolecular binding
Source: RSC Adv. 2025 Nov 4;15(50):42573–87. doi: 10.1039/d5ra05336f (PMC12584959; doi:10.1039/d5ra05336f)
Supplement: RA-015-D5RA05336F-s002 [file RA-015-D5RA05336F-s002.cif]

# Supplementary Information (SI) for RSC Advances.
# This journal is © The Royal Society of Chemistry 2025

####################################################################### 
# 
# This file contains crystal structure data downloaded from the 
# Cambridge Structural Database (CSD) hosted by the Cambridge 
# Crystallographic Data Centre (CCDC).
# 
# Full information about CCDC data access policies and citation 
# guidelines are available at http://www.ccdc.cam.ac.uk/access/V1 
# 
# Audit and citation data items may have been added by the CCDC. 
# Please retain this information to preserve the provenance of 
# this file and to allow appropriate attribution of the data. 
# 
#######################################################################

data_rc_1_0m
_database_code_depnum_ccdc_archive 'CCDC 2376098'
loop_
_audit_author_name
_audit_author_address
'Dr Debaprasad Mandal'
;Associate Professor, Chemistry, IIT Ropar
India
;
_audit_update_record             
;
2024-08-06 deposited with the CCDC.	2025-10-24 downloaded from the CCDC.
;
_audit_creation_date             2024-06-30
_audit_creation_method           
;
Olex2 1.5
(compiled 2024.02.16 svn.r378c4104 for OlexSys, GUI svn.r6928)
;
_shelx_SHELXL_version_number     2019/3
_chemical_name_common            ?
_chemical_name_systematic        ?
_chemical_formula_moiety         'C19 H26 Cl N2 Ru S, F6 P'
_chemical_formula_sum            'C19 H26 Cl F6 N2 P Ru S'
_chemical_formula_weight         595.97
_chemical_absolute_configuration unk
_chemical_melting_point          ?
loop_
_atom_type_symbol
_atom_type_description
_atom_type_scat_dispersion_real
_atom_type_scat_dispersion_imag
_atom_type_scat_source
C C 0.0033 0.0016 'International Tables Vol C Tables 4.2.6.8 and 6.1.1.4'
H H 0.0000 0.0000 'International Tables Vol C Tables 4.2.6.8 and 6.1.1.4'
Cl Cl 0.1484 0.1585 'International Tables Vol C Tables 4.2.6.8 and 6.1.1.4'
F F 0.0171 0.0103 'International Tables Vol C Tables 4.2.6.8 and 6.1.1.4'
N N 0.0061 0.0033 'International Tables Vol C Tables 4.2.6.8 and 6.1.1.4'
P P 0.1023 0.0942 'International Tables Vol C Tables 4.2.6.8 and 6.1.1.4'
Ru Ru -1.2594 0.8363 'International Tables Vol C Tables 4.2.6.8 and 6.1.1.4'
S S 0.1246 0.1234 'International Tables Vol C Tables 4.2.6.8 and 6.1.1.4'

_shelx_space_group_comment       
;
The symmetry employed for this shelxl refinement is uniquely defined
by the following loop, which should always be used as a source of
symmetry information in preference to the above space-group names.
They are only intended as comments.
;
_space_group_crystal_system      orthorhombic
_space_group_IT_number           19
_space_group_name_H-M_alt        'P 21 21 21'
_space_group_name_Hall           'P 2ac 2ab'
loop_
_space_group_symop_operation_xyz
'x, y, z'
'-x+1/2, -y, z+1/2'
'-x, y+1/2, -z+1/2'
'x+1/2, -y+1/2, -z'

_cell_length_a                   9.9070(3)
_cell_length_b                   13.1110(3)
_cell_length_c                   18.3887(5)
_cell_angle_alpha                90
_cell_angle_beta                 90
_cell_angle_gamma                90
_cell_volume                     2388.52(11)
_cell_formula_units_Z            4
_cell_measurement_reflns_used    291
_cell_measurement_temperature    273.15
_cell_measurement_theta_max      28.21
_cell_measurement_theta_min      3.81
_shelx_estimated_absorpt_T_max   0.641
_shelx_estimated_absorpt_T_min   0.556
_exptl_absorpt_coefficient_mu    0.979
_exptl_absorpt_correction_T_max  0.7454
_exptl_absorpt_correction_T_min  0.6080
_exptl_absorpt_correction_type   multi-scan
_exptl_absorpt_process_details   
;
SADABS-2016/2 (Bruker,2016/2) was used for absorption correction.
wR2(int) was 0.1194 before and 0.0471 after correction.
The Ratio of minimum to maximum transmission is 0.8157.
The \l/2 correction factor is Not present.
;
_exptl_absorpt_special_details   ?
_exptl_crystal_colour            brown
_exptl_crystal_colour_primary    brown
_exptl_crystal_density_diffrn    1.657
_exptl_crystal_density_meas      ?
_exptl_crystal_density_method    ?
_exptl_crystal_description       block
_exptl_crystal_F_000             1200
_exptl_crystal_size_max          0.68
_exptl_crystal_size_mid          0.586
_exptl_crystal_size_min          0.498
_exptl_transmission_factor_max   ?
_exptl_transmission_factor_min   ?
_diffrn_reflns_av_R_equivalents  0.0353
_diffrn_reflns_av_unetI/netI     0.0210
_diffrn_reflns_Laue_measured_fraction_full 0.974
_diffrn_reflns_Laue_measured_fraction_max 0.976
_diffrn_reflns_limit_h_max       12
_diffrn_reflns_limit_h_min       -12
_diffrn_reflns_limit_k_max       16
_diffrn_reflns_limit_k_min       -16
_diffrn_reflns_limit_l_max       22
_diffrn_reflns_limit_l_min       -22
_diffrn_reflns_number            27473
_diffrn_reflns_point_group_measured_fraction_full 0.979
_diffrn_reflns_point_group_measured_fraction_max 0.981
_diffrn_reflns_theta_full        25.242
_diffrn_reflns_theta_max         26.418
_diffrn_reflns_theta_min         3.817
_diffrn_ambient_temperature      273.15
_diffrn_detector_area_resol_mean ?
_diffrn_measured_fraction_theta_full 0.974
_diffrn_measured_fraction_theta_max 0.976
_diffrn_measurement_device_type  'Bruker D8 Venture PHOTON 100 CMOS'
_diffrn_measurement_method       /w
_diffrn_radiation_type           MoK\a
_diffrn_radiation_wavelength     0.71073
_diffrn_source                   ?
_reflns_Friedel_coverage         0.772
_reflns_Friedel_fraction_full    0.987
_reflns_Friedel_fraction_max     0.986
_reflns_number_gt                4766
_reflns_number_total             4821
_reflns_special_details          
;
 Reflections were merged by SHELXL according to the crystal
 class for the calculation of statistics and refinement.
 
 _reflns_Friedel_fraction is defined as the number of unique
 Friedel pairs measured divided by the number that would be
 possible theoretically, ignoring centric projections and
 systematic absences. Completness statistics refer to single and
 composite reflections containing twin component 1 only.
;
_reflns_threshold_expression     'I > 2\s(I)'
_computing_cell_refinement       ?
_computing_data_collection       ?
_computing_data_reduction        ?
_computing_molecular_graphics    'Olex2 1.5 (Dolomanov et al., 2009)'
_computing_publication_material  'Olex2 1.5 (Dolomanov et al., 2009)'
_computing_structure_refinement  'SHELXL 2019/3 (Sheldrick, 2015)'
_computing_structure_solution    'olex2.solve 1.5 (Bourhis et al., 2015)'
_refine_diff_density_max         0.243
_refine_diff_density_min         -0.285
_refine_diff_density_rms         0.038
_refine_ls_abs_structure_details 
;
 Refined as an inversion twin.
;
_refine_ls_abs_structure_Flack   0.46(3)
_refine_ls_extinction_coef       0.0178(18)
_refine_ls_extinction_expression Fc^*^=kFc[1+0.001xFc^2^\l^3^/sin(2\q)]^-1/4^
_refine_ls_extinction_method     'SHELXL-2019/2 (Sheldrick 2019)'
_refine_ls_goodness_of_fit_ref   1.072
_refine_ls_hydrogen_treatment    constr
_refine_ls_matrix_type           full
_refine_ls_number_parameters     286
_refine_ls_number_reflns         4821
_refine_ls_number_restraints     0
_refine_ls_R_factor_all          0.0187
_refine_ls_R_factor_gt           0.0184
_refine_ls_restrained_S_all      1.072
_refine_ls_shift/su_max          0.001
_refine_ls_shift/su_mean         0.000
_refine_ls_structure_factor_coef Fsqd
_refine_ls_weighting_details     
'w=1/[\s^2^(Fo^2^)+(0.0281P)^2^+0.4351P] where P=(Fo^2^+2Fc^2^)/3'
_refine_ls_weighting_scheme      calc
_refine_ls_wR_factor_gt          0.0496
_refine_ls_wR_factor_ref         0.0500
_refine_special_details          
;
 Refined as a 2-component inversion twin.
;
_olex2_refinement_description    
;
1. Twinned data refinement
 Scales: 0.54(3)
 0.46(3)
2. Fixed Uiso
 At 1.5 times of:
  All C(H,H) groups, H14 of C14, H1 of C1, H16 of C16, H3 of C3, H17 of C17,
  H4 of C4, H13 of C13, All C(H,H,H) groups, All N(H) groups
 At 1.2 times of:
  H11 of C11, H2A of C2
3.a Riding coordinates:
 N2(H2)
3.b Ternary CH refined with riding coordinates:
 C17(H17)
3.c Secondary CH2 refined with riding coordinates:
 C6(H6A,H6B), C8(H8A,H8B)
3.d Aromatic/amide H refined with riding coordinates:
 C14(H14), C1(H1), C16(H16), C2(H2A), C11(H11), C13(H13), C3(H3), C4(H4)
3.e Idealised Me refined as rotating group:
 C10(H10A,H10B,H10C), C18(H18A,H18B,H18C), C19(H19A,H19B,H19C), C20(H20A,H20B,
 H20C)
;
_atom_sites_solution_hydrogens   mixed
_atom_sites_solution_primary     iterative
_atom_sites_solution_secondary   ?
loop_
_atom_site_label
_atom_site_type_symbol
_atom_site_fract_x
_atom_site_fract_y
_atom_site_fract_z
_atom_site_U_iso_or_equiv
_atom_site_adp_type
_atom_site_occupancy
_atom_site_site_symmetry_order
_atom_site_calc_flag
_atom_site_refinement_flags_posn
_atom_site_refinement_flags_adp
_atom_site_refinement_flags_occupancy
_atom_site_disorder_assembly
_atom_site_disorder_group
Ru1 Ru 0.31033(2) 0.58424(2) 0.47878(2) 0.03219(9) Uani 1 1 d . . . . .
S1 S 0.44192(7) 0.59743(7) 0.58399(4) 0.04655(18) Uani 1 1 d . . . . .
Cl1 Cl 0.22271(8) 0.75282(6) 0.49372(4) 0.05156(18) Uani 1 1 d . . . . .
P1 P 0.81764(9) 0.43159(10) 0.33131(5) 0.0721(3) Uani 1 1 d . . . . .
N1 N 0.1586(2) 0.54815(17) 0.55431(12) 0.0384(5) Uani 1 1 d . . . . .
N2 N 0.3369(3) 0.5972(3) 0.71714(14) 0.0615(7) Uani 1 1 d . . . . .
H2 H 0.401322 0.581385 0.746386 0.092 Uiso 1 1 d R U . . .
F3 F 0.8413(3) 0.4089(4) 0.24771(16) 0.1282(14) Uani 1 1 d . . . . .
F5 F 0.7146(4) 0.5181(4) 0.30972(19) 0.1428(17) Uani 1 1 d . . . . .
F1 F 0.9394(3) 0.5118(3) 0.3291(2) 0.1060(10) Uani 1 1 d . . . . .
C14 C 0.2527(3) 0.5770(2) 0.36311(14) 0.0468(6) Uani 1 1 d . . . . .
H14 H 0.181423 0.609549 0.339755 0.070 Uiso 1 1 calc R U . . .
C1 C 0.0292(3) 0.5463(2) 0.53146(17) 0.0447(6) Uani 1 1 d . . . . .
H1 H 0.010980 0.558711 0.482638 0.067 Uiso 1 1 calc R U . . .
C12 C 0.3397(3) 0.4297(2) 0.43096(16) 0.0456(6) Uani 1 1 d . . . . .
C16 C 0.4855(3) 0.5780(3) 0.40488(17) 0.0540(7) Uani 1 1 d . . . . .
H16 H 0.569186 0.609555 0.409241 0.081 Uiso 1 1 calc R U . . .
F6 F 0.7932(3) 0.4583(4) 0.41342(15) 0.1283(14) Uani 1 1 d . . . . .
C2 C -0.0769(3) 0.5269(2) 0.57775(19) 0.0513(7) Uani 1 1 d . . . . .
H2A H -0.164951 0.525447 0.560301 0.062 Uiso 1 1 calc R U . . .
C6 C 0.4360(4) 0.7181(3) 0.63233(19) 0.0622(9) Uani 1 1 d . . . . .
H6A H 0.524603 0.735666 0.650900 0.093 Uiso 1 1 calc R U . . .
H6B H 0.405690 0.772212 0.600277 0.093 Uiso 1 1 calc R U . . .
C15 C 0.3822(4) 0.6265(3) 0.36749(16) 0.0535(8) Uani 1 1 d . . . . .
C11 C 0.4643(3) 0.4805(2) 0.43657(18) 0.0511(7) Uani 1 1 d . . . . .
H11 H 0.534653 0.449403 0.461682 0.061 Uiso 1 1 calc R U . . .
C13 C 0.2331(3) 0.4805(2) 0.39361(16) 0.0440(6) Uani 1 1 d . . . . .
H13 H 0.149317 0.449029 0.389493 0.066 Uiso 1 1 calc R U . . .
C3 C -0.0510(4) 0.5096(3) 0.6498(2) 0.0580(8) Uani 1 1 d . . . . .
H3 H -0.121013 0.495201 0.681932 0.087 Uiso 1 1 calc R U . . .
C5 C 0.1841(3) 0.5328(2) 0.62534(14) 0.0423(6) Uani 1 1 d . . . . .
C4 C 0.0797(4) 0.5138(3) 0.67392(18) 0.0556(8) Uani 1 1 d . . . . .
H4 H 0.098591 0.503846 0.722953 0.083 Uiso 1 1 calc R U . . .
C8 C 0.3369(4) 0.7035(3) 0.69450(19) 0.0640(9) Uani 1 1 d . . . . .
H8A H 0.362478 0.746579 0.735118 0.096 Uiso 1 1 calc R U . . .
H8B H 0.247038 0.723093 0.678941 0.096 Uiso 1 1 calc R U . . .
F4 F 0.7008(4) 0.3536(5) 0.3343(3) 0.177(2) Uani 1 1 d . . . . .
C9 C 0.3291(3) 0.5336(2) 0.65320(15) 0.0486(7) Uani 1 1 d . . . . .
F2 F 0.9276(5) 0.3497(3) 0.3499(3) 0.1501(18) Uani 1 1 d . . . . .
C10 C 0.3812(5) 0.4266(3) 0.6670(2) 0.0717(10) Uani 1 1 d . . . . .
H10A H 0.379381 0.388447 0.622469 0.108 Uiso 1 1 calc R U . . .
H10B H 0.325128 0.393651 0.702468 0.108 Uiso 1 1 calc R U . . .
H10C H 0.472227 0.430087 0.684794 0.108 Uiso 1 1 calc R U . . .
C18 C 0.3616(8) 0.2513(3) 0.3946(3) 0.123(2) Uani 1 1 d . . . . .
H18A H 0.288742 0.250299 0.360122 0.185 Uiso 1 1 calc R U . . .
H18B H 0.377231 0.183442 0.412302 0.185 Uiso 1 1 calc R U . . .
H18C H 0.441797 0.276262 0.371338 0.185 Uiso 1 1 calc R U . . .
C17 C 0.3245(5) 0.3216(2) 0.4586(2) 0.0687(10) Uani 1 1 d . . . . .
H17 H 0.392374 0.311321 0.496674 0.103 Uiso 1 1 calc R U . . .
C19 C 0.1880(5) 0.2956(3) 0.4910(3) 0.0959(15) Uani 1 1 d . . . . .
H19A H 0.120660 0.296936 0.453491 0.144 Uiso 1 1 calc R U . . .
H19B H 0.165523 0.344752 0.527797 0.144 Uiso 1 1 calc R U . . .
H19C H 0.191432 0.228823 0.512275 0.144 Uiso 1 1 calc R U . . .
C20 C 0.4012(6) 0.7304(3) 0.3353(2) 0.0865(15) Uani 1 1 d . . . . .
H20A H 0.326533 0.773186 0.348565 0.130 Uiso 1 1 calc R U . . .
H20B H 0.405833 0.725059 0.283257 0.130 Uiso 1 1 calc R U . . .
H20C H 0.483511 0.759671 0.353310 0.130 Uiso 1 1 calc R U . . .

loop_
_atom_site_aniso_label
_atom_site_aniso_U_11
_atom_site_aniso_U_22
_atom_site_aniso_U_33
_atom_site_aniso_U_23
_atom_site_aniso_U_13
_atom_site_aniso_U_12
Ru1 0.03076(11) 0.03705(12) 0.02875(11) -0.00072(7) 0.00013(7) 0.00059(8)
S1 0.0360(3) 0.0675(5) 0.0361(3) 0.0005(3) -0.0057(2) -0.0034(3)
Cl1 0.0605(4) 0.0429(3) 0.0513(4) -0.0013(3) 0.0060(3) 0.0106(3)
P1 0.0406(4) 0.1204(9) 0.0552(5) -0.0175(5) 0.0015(4) 0.0007(6)
N1 0.0366(11) 0.0446(11) 0.0341(10) 0.0019(9) 0.0021(9) -0.0018(9)
N2 0.0649(17) 0.088(2) 0.0322(11) -0.0017(13) -0.0078(11) -0.0085(16)
F3 0.0757(17) 0.232(4) 0.0770(17) -0.061(2) 0.0166(14) -0.002(2)
F5 0.094(2) 0.246(5) 0.089(2) -0.019(3) -0.0110(17) 0.080(3)
F1 0.0729(17) 0.131(2) 0.114(2) -0.011(2) 0.0018(17) -0.0182(19)
C14 0.0618(16) 0.0494(14) 0.0291(12) -0.0032(12) -0.0038(11) 0.0050(15)
C1 0.0366(13) 0.0494(13) 0.0481(15) -0.0006(12) 0.0012(12) -0.0011(11)
C12 0.0467(15) 0.0418(14) 0.0483(14) -0.0079(12) -0.0017(11) 0.0049(12)
C16 0.0455(15) 0.0640(18) 0.0525(16) -0.0158(16) 0.0189(13) -0.0084(16)
F6 0.100(2) 0.231(4) 0.0538(14) -0.0221(19) 0.0007(15) -0.005(3)
C2 0.0389(15) 0.0497(16) 0.065(2) -0.0041(14) 0.0096(14) -0.0048(12)
C6 0.067(2) 0.072(2) 0.0475(16) -0.0067(15) -0.0064(15) -0.0232(18)
C15 0.077(2) 0.0494(15) 0.0340(14) -0.0051(12) 0.0171(14) -0.0085(15)
C11 0.0377(14) 0.0605(18) 0.0550(18) -0.0143(14) 0.0016(13) 0.0097(13)
C13 0.0467(16) 0.0455(14) 0.0398(15) -0.0092(11) -0.0051(11) -0.0014(12)
C3 0.0561(19) 0.0563(17) 0.062(2) -0.0034(15) 0.0218(16) -0.0134(15)
C5 0.0471(15) 0.0453(13) 0.0346(12) 0.0058(10) 0.0008(12) -0.0050(13)
C4 0.064(2) 0.0622(19) 0.0400(15) 0.0048(13) 0.0120(15) -0.0121(16)
C8 0.066(2) 0.077(2) 0.0496(17) -0.0149(16) -0.0012(15) -0.0128(18)
F4 0.110(3) 0.273(6) 0.148(4) -0.061(4) 0.026(3) -0.108(3)
C9 0.0520(17) 0.0628(17) 0.0311(13) 0.0078(12) -0.0057(12) -0.0015(14)
F2 0.115(3) 0.120(3) 0.215(5) 0.018(3) -0.031(3) 0.027(2)
C10 0.083(3) 0.072(2) 0.060(2) 0.0194(19) -0.0136(19) 0.012(2)
C18 0.193(7) 0.049(2) 0.129(5) -0.024(3) -0.006(5) 0.021(3)
C17 0.083(3) 0.0406(15) 0.083(2) 0.0017(15) -0.015(2) 0.0112(17)
C19 0.100(4) 0.055(2) 0.132(4) 0.028(2) -0.011(3) -0.020(2)
C20 0.139(4) 0.061(2) 0.060(2) 0.0093(17) 0.030(2) -0.024(2)

_geom_special_details            
;
 All esds (except the esd in the dihedral angle between two l.s. planes)
 are estimated using the full covariance matrix.  The cell esds are taken
 into account individually in the estimation of esds in distances, angles
 and torsion angles; correlations between esds in cell parameters are only
 used when they are defined by crystal symmetry.  An approximate (isotropic)
 treatment of cell esds is used for estimating esds involving l.s. planes.
;
loop_
_geom_bond_atom_site_label_1
_geom_bond_atom_site_label_2
_geom_bond_distance
_geom_bond_site_symmetry_2
_geom_bond_publ_flag
Ru1 S1 2.3393(7) . ?
Ru1 Cl1 2.3904(7) . ?
Ru1 N1 2.101(2) . ?
Ru1 C14 2.204(3) . ?
Ru1 C12 2.228(3) . ?
Ru1 C16 2.206(3) . ?
Ru1 C15 2.236(3) . ?
Ru1 C11 2.186(3) . ?
Ru1 C13 2.211(3) . ?
S1 C6 1.816(4) . ?
S1 C9 1.889(3) . ?
P1 F3 1.583(3) . ?
P1 F5 1.577(4) . ?
P1 F1 1.601(3) . ?
P1 F6 1.569(3) . ?
P1 F4 1.546(4) . ?
P1 F2 1.567(4) . ?
N1 C1 1.350(4) . ?
N1 C5 1.345(3) . ?
N2 H2 0.8601 . ?
N2 C8 1.455(5) . ?
N2 C9 1.443(4) . ?
C14 H14 0.9300 . ?
C14 C15 1.440(5) . ?
C14 C13 1.397(4) . ?
C1 H1 0.9300 . ?
C1 C2 1.376(4) . ?
C12 C11 1.406(4) . ?
C12 C13 1.426(4) . ?
C12 C17 1.513(4) . ?
C16 H16 0.9300 . ?
C16 C15 1.387(5) . ?
C16 C11 1.421(5) . ?
C2 H2A 0.9300 . ?
C2 C3 1.369(5) . ?
C6 H6A 0.9700 . ?
C6 H6B 0.9700 . ?
C6 C8 1.519(5) . ?
C15 C20 1.498(5) . ?
C11 H11 0.9300 . ?
C13 H13 0.9300 . ?
C3 H3 0.9300 . ?
C3 C4 1.369(5) . ?
C5 C4 1.389(4) . ?
C5 C9 1.525(4) . ?
C4 H4 0.9300 . ?
C8 H8A 0.9700 . ?
C8 H8B 0.9700 . ?
C9 C10 1.516(5) . ?
C10 H10A 0.9600 . ?
C10 H10B 0.9600 . ?
C10 H10C 0.9600 . ?
C18 H18A 0.9600 . ?
C18 H18B 0.9600 . ?
C18 H18C 0.9600 . ?
C18 C17 1.540(6) . ?
C17 H17 0.9800 . ?
C17 C19 1.516(7) . ?
C19 H19A 0.9600 . ?
C19 H19B 0.9600 . ?
C19 H19C 0.9600 . ?
C20 H20A 0.9600 . ?
C20 H20B 0.9600 . ?
C20 H20C 0.9600 . ?

loop_
_geom_angle_atom_site_label_1
_geom_angle_atom_site_label_2
_geom_angle_atom_site_label_3
_geom_angle
_geom_angle_site_symmetry_1
_geom_angle_site_symmetry_3
_geom_angle_publ_flag
S1 Ru1 Cl1 92.24(3) . . ?
N1 Ru1 S1 82.45(7) . . ?
N1 Ru1 Cl1 82.67(7) . . ?
N1 Ru1 C14 116.29(11) . . ?
N1 Ru1 C12 98.60(10) . . ?
N1 Ru1 C16 164.16(12) . . ?
N1 Ru1 C15 152.70(12) . . ?
N1 Ru1 C11 126.42(11) . . ?
N1 Ru1 C13 94.71(10) . . ?
C14 Ru1 S1 161.01(9) . . ?
C14 Ru1 Cl1 93.25(8) . . ?
C14 Ru1 C12 67.29(11) . . ?
C14 Ru1 C16 66.91(12) . . ?
C14 Ru1 C15 37.84(13) . . ?
C14 Ru1 C13 36.90(12) . . ?
C12 Ru1 S1 108.70(8) . . ?
C12 Ru1 Cl1 159.03(8) . . ?
C12 Ru1 C15 79.78(12) . . ?
C16 Ru1 S1 94.23(9) . . ?
C16 Ru1 Cl1 113.00(10) . . ?
C16 Ru1 C12 67.69(12) . . ?
C16 Ru1 C15 36.38(14) . . ?
C16 Ru1 C13 79.23(12) . . ?
C15 Ru1 S1 124.13(10) . . ?
C15 Ru1 Cl1 89.53(9) . . ?
C11 Ru1 S1 87.18(9) . . ?
C11 Ru1 Cl1 150.41(9) . . ?
C11 Ru1 C14 79.13(12) . . ?
C11 Ru1 C12 37.13(11) . . ?
C11 Ru1 C16 37.75(14) . . ?
C11 Ru1 C15 66.87(13) . . ?
C11 Ru1 C13 66.87(11) . . ?
C13 Ru1 S1 145.51(8) . . ?
C13 Ru1 Cl1 121.63(8) . . ?
C13 Ru1 C12 37.46(10) . . ?
C13 Ru1 C15 67.32(12) . . ?
C6 S1 Ru1 116.82(13) . . ?
C6 S1 C9 92.11(16) . . ?
C9 S1 Ru1 101.23(9) . . ?
F3 P1 F1 89.3(2) . . ?
F5 P1 F3 89.2(2) . . ?
F5 P1 F1 90.5(2) . . ?
F6 P1 F3 177.9(3) . . ?
F6 P1 F5 88.9(2) . . ?
F6 P1 F1 89.6(2) . . ?
F4 P1 F3 91.2(2) . . ?
F4 P1 F5 90.0(3) . . ?
F4 P1 F1 179.3(3) . . ?
F4 P1 F6 89.9(2) . . ?
F4 P1 F2 93.4(3) . . ?
F2 P1 F3 88.9(3) . . ?
F2 P1 F5 176.2(3) . . ?
F2 P1 F1 86.1(2) . . ?
F2 P1 F6 92.9(3) . . ?
C1 N1 Ru1 118.55(19) . . ?
C5 N1 Ru1 122.8(2) . . ?
C5 N1 C1 118.6(2) . . ?
C8 N2 H2 114.1 . . ?
C9 N2 H2 114.2 . . ?
C9 N2 C8 108.7(3) . . ?
Ru1 C14 H14 128.5 . . ?
C15 C14 Ru1 72.28(16) . . ?
C15 C14 H14 119.7 . . ?
C13 C14 Ru1 71.80(16) . . ?
C13 C14 H14 119.7 . . ?
C13 C14 C15 120.6(3) . . ?
N1 C1 H1 118.8 . . ?
N1 C1 C2 122.4(3) . . ?
C2 C1 H1 118.8 . . ?
C11 C12 Ru1 69.82(16) . . ?
C11 C12 C13 117.7(3) . . ?
C11 C12 C17 120.4(3) . . ?
C13 C12 Ru1 70.60(15) . . ?
C13 C12 C17 121.7(3) . . ?
C17 C12 Ru1 134.9(2) . . ?
Ru1 C16 H16 129.2 . . ?
C15 C16 Ru1 73.02(17) . . ?
C15 C16 H16 119.8 . . ?
C15 C16 C11 120.4(3) . . ?
C11 C16 Ru1 70.39(16) . . ?
C11 C16 H16 119.8 . . ?
C1 C2 H2A 120.4 . . ?
C3 C2 C1 119.1(3) . . ?
C3 C2 H2A 120.4 . . ?
S1 C6 H6A 110.5 . . ?
S1 C6 H6B 110.5 . . ?
H6A C6 H6B 108.7 . . ?
C8 C6 S1 106.3(2) . . ?
C8 C6 H6A 110.5 . . ?
C8 C6 H6B 110.5 . . ?
C14 C15 Ru1 69.88(16) . . ?
C14 C15 C20 120.0(4) . . ?
C16 C15 Ru1 70.60(17) . . ?
C16 C15 C14 118.6(3) . . ?
C16 C15 C20 121.3(4) . . ?
C20 C15 Ru1 128.9(2) . . ?
Ru1 C11 H11 128.3 . . ?
C12 C11 Ru1 73.06(16) . . ?
C12 C11 C16 121.7(3) . . ?
C12 C11 H11 119.1 . . ?
C16 C11 Ru1 71.85(17) . . ?
C16 C11 H11 119.1 . . ?
Ru1 C13 H13 129.8 . . ?
C14 C13 Ru1 71.30(16) . . ?
C14 C13 C12 120.9(3) . . ?
C14 C13 H13 119.5 . . ?
C12 C13 Ru1 71.93(16) . . ?
C12 C13 H13 119.5 . . ?
C2 C3 H3 120.5 . . ?
C4 C3 C2 118.9(3) . . ?
C4 C3 H3 120.5 . . ?
N1 C5 C4 120.7(3) . . ?
N1 C5 C9 120.1(2) . . ?
C4 C5 C9 119.1(3) . . ?
C3 C4 C5 120.2(3) . . ?
C3 C4 H4 119.9 . . ?
C5 C4 H4 119.9 . . ?
N2 C8 C6 109.6(3) . . ?
N2 C8 H8A 109.7 . . ?
N2 C8 H8B 109.7 . . ?
C6 C8 H8A 109.7 . . ?
C6 C8 H8B 109.7 . . ?
H8A C8 H8B 108.2 . . ?
N2 C9 S1 105.2(2) . . ?
N2 C9 C5 109.1(3) . . ?
N2 C9 C10 112.3(3) . . ?
C5 C9 S1 109.52(18) . . ?
C10 C9 S1 108.7(3) . . ?
C10 C9 C5 111.7(3) . . ?
C9 C10 H10A 109.5 . . ?
C9 C10 H10B 109.5 . . ?
C9 C10 H10C 109.5 . . ?
H10A C10 H10B 109.5 . . ?
H10A C10 H10C 109.5 . . ?
H10B C10 H10C 109.5 . . ?
H18A C18 H18B 109.5 . . ?
H18A C18 H18C 109.5 . . ?
H18B C18 H18C 109.5 . . ?
C17 C18 H18A 109.5 . . ?
C17 C18 H18B 109.5 . . ?
C17 C18 H18C 109.5 . . ?
C12 C17 C18 106.3(4) . . ?
C12 C17 H17 107.5 . . ?
C12 C17 C19 115.5(3) . . ?
C18 C17 H17 107.5 . . ?
C19 C17 C18 112.3(4) . . ?
C19 C17 H17 107.5 . . ?
C17 C19 H19A 109.5 . . ?
C17 C19 H19B 109.5 . . ?
C17 C19 H19C 109.5 . . ?
H19A C19 H19B 109.5 . . ?
H19A C19 H19C 109.5 . . ?
H19B C19 H19C 109.5 . . ?
C15 C20 H20A 109.5 . . ?
C15 C20 H20B 109.5 . . ?
C15 C20 H20C 109.5 . . ?
H20A C20 H20B 109.5 . . ?
H20A C20 H20C 109.5 . . ?
H20B C20 H20C 109.5 . . ?

loop_
_geom_torsion_atom_site_label_1
_geom_torsion_atom_site_label_2
_geom_torsion_atom_site_label_3
_geom_torsion_atom_site_label_4
_geom_torsion
_geom_torsion_site_symmetry_1
_geom_torsion_site_symmetry_2
_geom_torsion_site_symmetry_3
_geom_torsion_site_symmetry_4
_geom_torsion_publ_flag
Ru1 S1 C6 C8 98.5(3) . . . . ?
Ru1 S1 C9 N2 -137.25(19) . . . . ?
Ru1 S1 C9 C5 -20.1(2) . . . . ?
Ru1 S1 C9 C10 102.3(2) . . . . ?
Ru1 N1 C1 C2 -177.8(2) . . . . ?
Ru1 N1 C5 C4 177.0(2) . . . . ?
Ru1 N1 C5 C9 -4.5(4) . . . . ?
Ru1 C14 C15 C16 52.9(2) . . . . ?
Ru1 C14 C15 C20 -124.1(3) . . . . ?
Ru1 C14 C13 C12 -54.2(2) . . . . ?
Ru1 C12 C11 C16 -55.2(2) . . . . ?
Ru1 C12 C13 C14 54.0(2) . . . . ?
Ru1 C12 C17 C18 179.6(4) . . . . ?
Ru1 C12 C17 C19 54.4(5) . . . . ?
Ru1 C16 C15 C14 -52.6(2) . . . . ?
Ru1 C16 C15 C20 124.4(3) . . . . ?
Ru1 C16 C11 C12 55.7(3) . . . . ?
S1 C6 C8 N2 29.2(4) . . . . ?
N1 C1 C2 C3 0.6(5) . . . . ?
N1 C5 C4 C3 0.6(5) . . . . ?
N1 C5 C9 S1 17.6(3) . . . . ?
N1 C5 C9 N2 132.3(3) . . . . ?
N1 C5 C9 C10 -102.9(3) . . . . ?
C1 N1 C5 C4 1.1(4) . . . . ?
C1 N1 C5 C9 179.6(3) . . . . ?
C1 C2 C3 C4 1.0(5) . . . . ?
C2 C3 C4 C5 -1.6(5) . . . . ?
C6 S1 C9 N2 -19.4(2) . . . . ?
C6 S1 C9 C5 97.8(2) . . . . ?
C6 S1 C9 C10 -139.9(3) . . . . ?
C15 C14 C13 Ru1 55.5(2) . . . . ?
C15 C14 C13 C12 1.2(4) . . . . ?
C15 C16 C11 Ru1 -55.3(3) . . . . ?
C15 C16 C11 C12 0.4(4) . . . . ?
C11 C12 C13 Ru1 -53.3(2) . . . . ?
C11 C12 C13 C14 0.6(4) . . . . ?
C11 C12 C17 C18 -89.2(5) . . . . ?
C11 C12 C17 C19 145.6(4) . . . . ?
C11 C16 C15 Ru1 54.1(2) . . . . ?
C11 C16 C15 C14 1.5(4) . . . . ?
C11 C16 C15 C20 178.5(3) . . . . ?
C13 C14 C15 Ru1 -55.2(2) . . . . ?
C13 C14 C15 C16 -2.3(4) . . . . ?
C13 C14 C15 C20 -179.3(3) . . . . ?
C13 C12 C11 Ru1 53.7(2) . . . . ?
C13 C12 C11 C16 -1.5(4) . . . . ?
C13 C12 C17 C18 85.9(5) . . . . ?
C13 C12 C17 C19 -39.4(5) . . . . ?
C5 N1 C1 C2 -1.7(4) . . . . ?
C4 C5 C9 S1 -163.8(2) . . . . ?
C4 C5 C9 N2 -49.1(4) . . . . ?
C4 C5 C9 C10 75.7(4) . . . . ?
C8 N2 C9 S1 39.9(3) . . . . ?
C8 N2 C9 C5 -77.5(3) . . . . ?
C8 N2 C9 C10 158.0(3) . . . . ?
C9 S1 C6 C8 -5.2(3) . . . . ?
C9 N2 C8 C6 -46.5(4) . . . . ?
C9 C5 C4 C3 -178.0(3) . . . . ?
C17 C12 C11 Ru1 -131.0(3) . . . . ?
C17 C12 C11 C16 173.8(3) . . . . ?
C17 C12 C13 Ru1 131.5(3) . . . . ?
C17 C12 C13 C14 -174.6(3) . . . . ?

# start Validation Reply Form
_vrf_PLAT910_rc_1_0m             
;
PROBLEM: Missing # of FCF Reflection(s) Below Theta(Min).         12 Note  
RESPONSE: due to beam stop
;
# end Validation Reply Form

_shelx_res_file                  
;
TITL rc_1_0m_a.res in P2(1)2(1)2(1)
    rc_1_0m.res
    created by SHELXL-2019/3 at 14:48:12 on 30-Jun-2024
CELL 0.71073 9.907 13.111 18.3887 90 90 90
ZERR 4 0.0003 0.0003 0.0005 0 0 0
LATT -1
SYMM 0.5-X,-Y,0.5+Z
SYMM -X,0.5+Y,0.5-Z
SYMM 0.5+X,0.5-Y,-Z
SFAC C H Cl F N P Ru S
UNIT 76 104 4 24 8 4 4 4

L.S. 10
PLAN  5
SIZE 0.68 0.586 0.498
TEMP 20
CONF
MORE -1
BOND
BOND $H
LIST 4
fmap 2 53 53
acta
MERG 2
TWIN -1 0 0 0 -1 0 0 0 -1 2
OMIT 0 3 11
OMIT 0 4 5
REM <olex2.extras>
REM <HklSrc "%.\\RC_1_0m.hkl">
REM </olex2.extras>

WGHT    0.028100    0.435100
EXTI    0.017817
BASF   0.45930
FVAR       0.79127
RU1   7    0.310332    0.584243    0.478778    11.00000    0.03076    0.03705 =
         0.02875   -0.00072    0.00013    0.00059
S1    8    0.441921    0.597430    0.583986    11.00000    0.03600    0.06752 =
         0.03615    0.00050   -0.00572   -0.00344
CL1   3    0.222706    0.752820    0.493716    11.00000    0.06047    0.04290 =
         0.05131   -0.00130    0.00604    0.01057
P1    6    0.817637    0.431594    0.331306    11.00000    0.04063    0.12036 =
         0.05524   -0.01755    0.00151    0.00069
N1    5    0.158597    0.548148    0.554313    11.00000    0.03663    0.04457 =
         0.03412    0.00194    0.00215   -0.00179
N2    5    0.336872    0.597155    0.717136    11.00000    0.06489    0.08755 =
         0.03219   -0.00175   -0.00778   -0.00853
AFIX   3
H2    2    0.401322    0.581385    0.746386    11.00000   -1.50000
AFIX   0

F3    4    0.841330    0.408905    0.247710    11.00000    0.07569    0.23204 =
         0.07699   -0.06106    0.01664   -0.00180
F5    4    0.714566    0.518073    0.309724    11.00000    0.09393    0.24583 =
         0.08867   -0.01884   -0.01100    0.07990
F1    4    0.939410    0.511828    0.329148    11.00000    0.07289    0.13134 =
         0.11387   -0.01071    0.00180   -0.01819
C14   1    0.252681    0.576997    0.363107    11.00000    0.06184    0.04942 =
         0.02906   -0.00323   -0.00376    0.00498
AFIX  43
H14   2    0.181423    0.609549    0.339755    11.00000   -1.50000
AFIX   0
C1    1    0.029173    0.546336    0.531463    11.00000    0.03658    0.04945 =
         0.04809   -0.00058    0.00116   -0.00109
AFIX  43
H1    2    0.010980    0.558711    0.482638    11.00000   -1.50000
AFIX   0
C12   1    0.339735    0.429662    0.430964    11.00000    0.04673    0.04179 =
         0.04834   -0.00792   -0.00174    0.00490
C16   1    0.485495    0.578012    0.404883    11.00000    0.04546    0.06397 =
         0.05250   -0.01579    0.01894   -0.00836
AFIX  43
H16   2    0.569186    0.609555    0.409241    11.00000   -1.50000
AFIX   0

F6    4    0.793200    0.458329    0.413419    11.00000    0.10034    0.23087 =
         0.05377   -0.02215    0.00073   -0.00455
C2    1   -0.076864    0.526852    0.577755    11.00000    0.03893    0.04972 =
         0.06529   -0.00410    0.00960   -0.00476
AFIX  43
H2A   2   -0.164951    0.525447    0.560301    11.00000   -1.20000
AFIX   0
C6    1    0.435959    0.718091    0.632333    11.00000    0.06717    0.07203 =
         0.04752   -0.00675   -0.00635   -0.02315
AFIX  23
H6A   2    0.524603    0.735666    0.650900    11.00000   -1.50000
H6B   2    0.405690    0.772212    0.600277    11.00000   -1.50000
AFIX   0
C15   1    0.382197    0.626495    0.367494    11.00000    0.07694    0.04944 =
         0.03403   -0.00508    0.01707   -0.00850
C11   1    0.464292    0.480460    0.436573    11.00000    0.03768    0.06052 =
         0.05502   -0.01428    0.00157    0.00971
AFIX  43
H11   2    0.534653    0.449403    0.461682    11.00000   -1.20000
AFIX   0
C13   1    0.233090    0.480511    0.393613    11.00000    0.04669    0.04551 =
         0.03980   -0.00920   -0.00505   -0.00139
AFIX  43
H13   2    0.149317    0.449029    0.389493    11.00000   -1.50000
AFIX   0
C3    1   -0.050988    0.509561    0.649843    11.00000    0.05608    0.05631 =
         0.06166   -0.00336    0.02182   -0.01335
AFIX  43
H3    2   -0.121013    0.495201    0.681932    11.00000   -1.50000
AFIX   0
C5    1    0.184096    0.532769    0.625337    11.00000    0.04706    0.04533 =
         0.03456    0.00581    0.00075   -0.00499
C4    1    0.079675    0.513755    0.673922    11.00000    0.06448    0.06221 =
         0.04001    0.00483    0.01197   -0.01212
AFIX  43
H4    2    0.098591    0.503846    0.722953    11.00000   -1.50000
AFIX   0
C8    1    0.336928    0.703503    0.694501    11.00000    0.06585    0.07672 =
         0.04955   -0.01492   -0.00117   -0.01284
AFIX  23
H8A   2    0.362478    0.746579    0.735118    11.00000   -1.50000
H8B   2    0.247038    0.723093    0.678941    11.00000   -1.50000
AFIX   0

F4    4    0.700819    0.353572    0.334310    11.00000    0.11023    0.27319 =
         0.14835   -0.06095    0.02642   -0.10782
C9    1    0.329127    0.533615    0.653201    11.00000    0.05200    0.06279 =
         0.03114    0.00782   -0.00568   -0.00145
F2    4    0.927571    0.349696    0.349928    11.00000    0.11508    0.12047 =
         0.21460    0.01752   -0.03059    0.02659
C10   1    0.381244    0.426643    0.666998    11.00000    0.08284    0.07203 =
         0.06038    0.01942   -0.01359    0.01177
AFIX 137
H10A  2    0.379381    0.388447    0.622469    11.00000   -1.50000
H10B  2    0.325128    0.393651    0.702468    11.00000   -1.50000
H10C  2    0.472227    0.430087    0.684794    11.00000   -1.50000
AFIX   0
C18   1    0.361556    0.251279    0.394561    11.00000    0.19320    0.04865 =
         0.12860   -0.02442   -0.00580    0.02100
AFIX 137
H18A  2    0.288742    0.250299    0.360122    11.00000   -1.50000
H18B  2    0.377231    0.183442    0.412302    11.00000   -1.50000
H18C  2    0.441797    0.276262    0.371338    11.00000   -1.50000
AFIX   0
C17   1    0.324495    0.321599    0.458607    11.00000    0.08271    0.04057 =
         0.08268    0.00170   -0.01476    0.01123
AFIX  13
H17   2    0.392374    0.311321    0.496674    11.00000   -1.50000
AFIX   0
C19   1    0.188008    0.295647    0.491015    11.00000    0.09997    0.05538 =
         0.13240    0.02813   -0.01066   -0.01981
AFIX 137
H19A  2    0.120660    0.296936    0.453491    11.00000   -1.50000
H19B  2    0.165523    0.344752    0.527797    11.00000   -1.50000
H19C  2    0.191432    0.228823    0.512275    11.00000   -1.50000
AFIX   0
C20   1    0.401227    0.730435    0.335263    11.00000    0.13870    0.06110 =
         0.05958    0.00932    0.03025   -0.02375
AFIX 137
H20A  2    0.326533    0.773186    0.348565    11.00000   -1.50000
H20B  2    0.405833    0.725059    0.283257    11.00000   -1.50000
H20C  2    0.483511    0.759671    0.353310    11.00000   -1.50000
AFIX   0
HKLF 4


REM  rc_1_0m_a.res in P2(1)2(1)2(1)
REM wR2 = 0.0500, GooF = S = 1.072, Restrained GooF = 1.072 for all data
REM R1 = 0.0184 for 4766 Fo > 4sig(Fo) and 0.0187 for all 4821 data
REM 286 parameters refined using 0 restraints

END

WGHT      0.0282      0.4361

REM Highest difference peak  0.243,  deepest hole -0.285,  1-sigma level  0.038
Q1    1   0.8730  0.4154  0.4174  11.00000  0.05    0.24
Q2    1   0.8825  0.3394  0.2823  11.00000  0.05    0.23
Q3    1   0.7549  0.5237  0.3587  11.00000  0.05    0.17
Q4    1   0.7954  0.5190  0.3823  11.00000  0.05    0.16
Q5    1   0.2488  0.5212  0.6410  11.00000  0.05    0.16
;
_shelx_res_checksum              89025
_olex2_submission_special_instructions 'No special instructions were received'
loop_
_twin_individual_id
_twin_individual_mass_fraction_refined
1 0.54(3)
2 0.46(3)
